# Supplementary material for: Police emergency dispatch model based on emergency level analysis and traffic planning
Source: PLoS One. 2026 Jul 27;21(7):e0348072. doi: 10.1371/journal.pone.0348072 (PMC13405127; doi:10.1371/journal.pone.0348072)
Supplement: S1 Dataset — The dataset contains the original data used to generate the figures and experimental results presented in the manuscript. (XLSX) [file pone.0348072.s001.xlsx]

## Sheet: Sheet1
Original data set of Figure 6
Epoch	(a)			(b)
	PSO	BAS	IPSO	PSO	BAS	IPSO
0	0.63	0.63	0.63	0	0	0
100	0.26	0.24	0.2	0.39	0.49	0.2
200	0.26	0.24	0.2	0.78	0.62	0.24
300	0.25	0.24	0.2	1.2	0.8	0.3
400	0.24	0.23	0.2	1.36	0.9	0.42
500	0.23	0.23	0.17	1.51	0.93	0.47
Original data set of Figure 7(a)
Weighting factor 1	0.9	0.7	0.5	0.3	0.1
Weighting factor 2
0.1	0.22/8854.35 d	-	-	-	-
0.3	-	0.23/5250.45 d	-	-	-
0.5	-	-	0.19/4856.34 d	-	-
0.7	-	-	-	0.22/4685.66 d	-
0.9	-	-	-	-	0.22/4597.25 d
Original data set of Figure 7(b)
Weighting factor 1	0.9	0.7	0.5	0.3	0.1
Weighting factor 2
0.1	15.04	-	-	-	-
0.3	-	15.45	-	-	-
0.5	-	-	16.58	-	-
0.7	-	-	-	18.23	-
0.9	-		-	-	19.58
Original data set of Figure 8(b) and 9(b)
Figure 8(b)		Figure 9(b)
a1-b2	(0.25,18)	a1-b1	(0.02,2)
a2-b1	(1.20,3)	a1-b2	(18.23,1)
a2-b2	(0.93,13)	a2-b1	(34.25,2)
a3-b2	(1.96,1)	a3-b1	(58.50,2)
a4-b1	(1.09,14)	a4-b1	(18.23,1)
a5-b1	(0.57,8)	a5-b1	(17.85,1)
b1-c2	(0.64,26)	b1-c2	(23.65,16)
b1-c1	(1.02,37)	b1-c1	(55.05,2)
b2-c4	(2.18,1)	b2-c4	(25.23,1)
b2-c3	(1.78,73)	b1-c3	(65.23,3)
Original data set of Figure 10
Figure 10(b)			Figure 10(b)
Demand point	Vegetables	Medical protective equipment	Demand point	Program
				(0.02,2)
				1	2	3	4	5
c1	1	1	c1	100	91.89	95.03	96.87	100
c2	1	0.8	c2	0	100	94.89	99.23	100
c3	1	1	c3	100	95.76	98.25	96.5	100
c4	1	0.9974	c4	98.45	100	97.55	96.01	91.56
-	-	-	f3	5.42×106	6.61×106	6.00×106	6.22×106	5.71×106
Original data set of Figure 11 (Optimal solution/Scheduling cost/Activation time)
Weighting factor 1	0.9	0.8	0.7	0.6	0.5	0.4	0.3	0.2	0.1
Weighting factor 2
0.1	0.43/0.80/6.42	-	-	-	-	-	-	-	-
0.2	-	0.39/0.79/6.38	-	-	-	-	-	-	-
0.3	-	-	0.39/0.78/6.33	-	-	-	-	-	-
0.4	-	-	-	0.42/0.79/6.29	-	-	-	-	-
0.5	-	-	-	-	0.38/0.83/6.35	-	-	-	-
0.6	-	-	-	-	-	0.44/0.80/6.31	-	-	-
0.7	-	-	-	-	-	-	0.45/0.85/6.25	-	-
0.8	-	-	-	-	-	-	-	0.45/0.86/5.88	-
0.9	-	-	-	-	-	-	-	-	0.40/0.86/6.15
Original data set of Figure 13(a)
Supply points - distribution points		Distribution points - demand points
a1-b1	(8.52,3.88)	b1-c1	(0.91,0.46)
a1-b2	(2.73,2.02)	b1-c3	(4.42,2.99)
a2-b2	(2.86,0.00)	b1-c4	(6.22,1.58)
a3-b1	(9.74,1.87)	b1-c5	(7.40,2.48)
a3-b2	(1.78,0.55)	b2-c1	(8.39,1.11)
a4-b2	(0.86,1.47)	b2-c2	(5.17,3.45)
a5-b2	(1.34,2.67)	-
a6-b1	(10.75,3.03)	-
a6-b2	(3.06,1.28)	-
Original data set of Figure 13(b)
Tents		Drinking water
c1	100	c1	91.3
c2	100	c2	100
c3	100	c3	100
c4	100	c4	100
c5	100	c5	100
